# Supplementary material for: Designing and Validation of a Droplet Digital PCR Procedure for Diagnosis and Accurate Quantification of Nervous Necrosis Virus in the Mediterranean Area
Source: Pathogens. 2023 Sep 12;12(9):1155. doi: 10.3390/pathogens12091155 (PMC10536565; doi:10.3390/pathogens12091155)
Supplement: Supplementary file 1 [file pathogens-12-01155-s001.zip]

Archive with 55 entries (36 files):
- Supplementary Files/
- Supplementary Files/.DS_Store
- Supplementary Files/Suppl Figs/
- Supplementary Files/Suppl Figs/Sppl Fig 1-Events.eps
- Supplementary Files/Suppl Figs/Sppl Figs 2/
- Supplementary Files/Suppl Figs/Sppl Figs 2/Sppl Figs 2/
- Supplementary Files/Suppl Figs/Sppl Figs 2/Sppl Figs 2/Sppl Figs 2-Reliability Rep Curves-SJ_CV.eps
- Supplementary Files/Suppl Figs/Sppl Figs 2/__MACOSX/
- Supplementary Files/Suppl Figs/Sppl Figs 2/__MACOSX/Sppl Figs 2/
- Supplementary Files/Suppl Figs/Sppl Figs 2/__MACOSX/Sppl Figs 2/._Sppl Figs 2-Reliability Rep Curves-SJ_CV.eps
- Supplementary Files/Suppl Figs/Sppl Figs 3_3cont/
- Supplementary Files/Suppl Figs/Sppl Figs 3_3cont/Sppl Figs 3_3cont/
- Supplementary Files/Suppl Figs/Sppl Figs 3_3cont/Sppl Figs 3_3cont/.DS_Store
- Supplementary Files/Suppl Figs/Sppl Figs 3_3cont/Sppl Figs 3_3cont/Sppl Figs 3-Reliability Rep Curves-SJ_pDNA.eps
- Supplementary Files/Suppl Figs/Sppl Figs 3_3cont/Sppl Figs 3_3cont/Sppl Figs 3cont-Reliability Rep Curves-SJ_pDNA.eps
- Supplementary Files/Suppl Figs/Sppl Figs 3_3cont/__MACOSX/
- Supplementary Files/Suppl Figs/Sppl Figs 3_3cont/__MACOSX/Sppl Figs 3_3cont/
- Supplementary Files/Suppl Figs/Sppl Figs 3_3cont/__MACOSX/Sppl Figs 3_3cont/._.DS_Store
- Supplementary Files/Suppl Figs/Sppl Figs 3_3cont/__MACOSX/Sppl Figs 3_3cont/._Sppl Figs 3-Reliability Rep Curves-SJ_pDNA.eps
- Supplementary Files/Suppl Figs/Sppl Figs 3_3cont/__MACOSX/Sppl Figs 3_3cont/._Sppl Figs 3cont-Reliability Rep Curves-SJ_pDNA.eps
- Supplementary Files/Suppl Figs/Sppl Figs 4_5/
- Supplementary Files/Suppl Figs/Sppl Figs 4_5/Sppl Figs 4_5/
- Supplementary Files/Suppl Figs/Sppl Figs 4_5/Sppl Figs 4_5/Sppl Figs 4-Reliability Rep Curves-RG_CV.eps
- Supplementary Files/Suppl Figs/Sppl Figs 4_5/Sppl Figs 4_5/Sppl Figs 5-Reliability Rep Curves-RG_pDNA.eps
- Supplementary Files/Suppl Figs/Sppl Figs 4_5/__MACOSX/
- Supplementary Files/Suppl Figs/Sppl Figs 4_5/__MACOSX/Sppl Figs 4_5/
- Supplementary Files/Suppl Figs/Sppl Figs 4_5/__MACOSX/Sppl Figs 4_5/._Sppl Figs 4-Reliability Rep Curves-RG_CV.eps
- Supplementary Files/Suppl Figs/Sppl Figs 4_5/__MACOSX/Sppl Figs 4_5/._Sppl Figs 5-Reliability Rep Curves-RG_pDNA.eps
- Supplementary Files/Suppl Tables/
- Supplementary Files/Suppl Tables/.DS_Store
- Supplementary Files/Suppl Tables/Suppl Table 12-SJ_CV all data-ddPCR y qPCR.pdf
- Supplementary Files/Suppl Tables/Suppl Table 13-SJ_dDNA all data-ddPCR y qPCR.pdf
- Supplementary Files/Suppl Tables/Suppl Table 14-RG_CV all data-ddPCR y qPCR.pdf
- Supplementary Files/Suppl Tables/Suppl Table 15-RG_pDNA all data-ddPCR y qPCR.pdf
- Supplementary Files/Suppl Tables/Suppl Tables 10_11- Data-ddPCR-RG-CV-Repts1_2.pdf
- Supplementary Files/Suppl Tables/Suppl Tables 1_5- Data-ddPCR-SJ-pDNA-Repts1_5.pdf
- Supplementary Files/Suppl Tables/Suppl Tables 6_7- Data-ddPCR-RG-pDNA-Repts1_2.pdf
- Supplementary Files/Suppl Tables/Suppl Tables 8_9- Data-ddPCR-SJ-CV-Repts1_2.pdf
- __MACOSX/
- __MACOSX/Supplementary Files/
- __MACOSX/Supplementary Files/._.DS_Store
- __MACOSX/Supplementary Files/._Suppl Tables
- __MACOSX/Supplementary Files/Suppl Figs/
- __MACOSX/Supplementary Files/Suppl Figs/._Sppl Fig 1-Events.eps
- __MACOSX/Supplementary Files/Suppl Figs/._Sppl Figs 2-5-Reliability Curves Repeats.eps
- __MACOSX/Supplementary Files/Suppl Tables/
- __MACOSX/Supplementary Files/Suppl Tables/._.DS_Store
- __MACOSX/Supplementary Files/Suppl Tables/._Suppl Table 12-SJ_CV all data-ddPCR y qPCR.docx
- __MACOSX/Supplementary Files/Suppl Tables/._Suppl Table 13-SJ_dDNA all data-ddPCR y qPCR.docx
- __MACOSX/Supplementary Files/Suppl Tables/._Suppl Table 14-RG_CV all data-ddPCR y qPCR.docx
- __MACOSX/Supplementary Files/Suppl Tables/._Suppl Table 15-RG_pDNA all data-ddPCR y qPCR.docx
- __MACOSX/Supplementary Files/Suppl Tables/._Suppl Tables 10_11- Data-ddPCR-RG-CV-Repts1_2.docx
- __MACOSX/Supplementary Files/Suppl Tables/._Suppl Tables 1_5- Data-ddPCR-SJ-pDNA-Repts1_5.docx
- __MACOSX/Supplementary Files/Suppl Tables/._Suppl Tables 6_7- Data-ddPCR-RG-pDNA-Repts1_2.docx
- __MACOSX/Supplementary Files/Suppl Tables/._Suppl Tables 8_9- Data-ddPCR-SJ-CV-Repts1_2.docx
